# Supplementary material for: Efficiency Improvement of Industrial Silicon Solar Cells by the POCl3 Diffusion Process
Source: Materials (Basel). 2023 Feb 23;16(5):1824. doi: 10.3390/ma16051824 (PMC10003932; doi:10.3390/ma16051824)
Supplement: Supplementary file 1 [file materials-16-01824-s001.zip]

Archive with 1 entries (1 files):
- materials-2137846-supplementary.pdf
